# Supplementary material for: Characterization of the gut microbiome in wild rocky mountainsnails (Oreohelix strigosa)
Source: Anim Microbiome. 2021 Jul 17;3:49. doi: 10.1186/s42523-021-00111-6 (PMC8285866; doi:10.1186/s42523-021-00111-6)
Supplement: Supplementary file 1 — Additional file 1. [file 42523_2021_111_MOESM1_ESM.xlsx]

## Sheet: Sheet1
Supplementary Table 1 - Chalifour & Li - Characterization of the Gut Microbiome in Wild Rocky Mountainsnails (Oreohelix strigosa)
	Sample ID:	Treatment Group:	Location:	GPS Coordinates:	Temperature in °F (at time of collection):	Humidity: (at time of collection):	Elevation (in ft.):	UCM Number:
	SG13	Adult Non-starved	Frisco	39.5752723, -106.1181343	72	0.45	9234	48873
	SG14	Adult Non-starved	Frisco	39.5752723, -106.1181343	72	0.45	9234	48874
	SG15	Adult Non-starved	Vail	39.6449151, -106.3146577	72	0.45	8352	48875
	SG16	Adult Non-starved	Vail	39.6449151, -106.3146578	72	0.45	8352	48876
	SG17	Adult Non-starved	Vail	39.6449151, -106.3146579	72	0.45	8352	48877
	SG18	Adult Non-starved	Vail	39.6449151, -106.3146580	72	0.45	8352	48878
	SG19	Adult Non-starved	Vail	39.6449151, -106.3146581	72	0.45	8352	48879
	SG20	Adult Non-starved	Vail	39.6449151, -106.3146582	72	0.45	8352	48880
	SG21	Adult Non-starved	Mountain Research Station	40.0314420, -105.5394289	61	0.84	9650	48881
	SG22	Adult Non-starved	Mountain Research Station	40.0314420, -105.5394290	61	0.84	9650	48882
	SG23	Adult Non-starved	Mountain Research Station	40.0314420, -105.5394291	61	0.84	9650	48883
	SG24	Adult Non-starved	Mountain Research Station	40.0314420, -105.5394292	61	0.84	9650	48884
	SG25	Adult Non-starved	Mountain Research Station	40.0314420, -105.5394293	61	0.84	9650	48885
	SG26	Adult, Starved	Vail	39.6449151, -106.3146577	72	0.45	8352	48886
	SG27	Adult, Starved	Vail	39.6449151, -106.3146577	72	0.45	8352	48887
	SG28	Adult, Starved	Vail	39.6449151, -106.3146577	72	0.45	8352	48888
	SG29	Adult, Starved	Frisco	39.5752723, -106.1181343	72	0.45	9234	48889
	SG30	Adult, Starved	Frisco	39.5752723, -106.1181343	72	0.45	9234	48890
	SG31	Adult, Starved	Mountain Research Station	40.0314420, -105.5394293	61	0.84	9650	48891
	SG33	Adult Non-starved	Vail	39.6449151, -106.3146577	72	0.45	8352	48892
	SG34	Adult Non-starved	Vail	39.6449151, -106.3146578	72	0.45	8352	48893
	SG35	Adult Non-starved	Vail	39.6449151, -106.3146579	72	0.45	8352	48894
	SG36	Adult Non-starved	Vail	39.6449151, -106.3146580	72	0.45	8352	48895
	SG37	Adult Non-starved	Vail	39.6449151, -106.3146581	72	0.45	8352	48896
	SG38	Adult Non-starved	Vail	39.6449151, -106.3146582	72	0.45	8352	48897
	SG39	Adult Non-starved	Frisco	39.5752723, -106.1181343	72	0.45	9234	48898
	SG50	Adult Non-starved	Mountain Research Station	40.0314420, -105.5394289	61	0.84	9650	49206
	SG51	Adult Non-starved	Mountain Research Station	40.0314420, -105.5394289	61	0.84	9650	49207
	SG52	Adult Non-starved	Mountain Research Station	40.0314420, -105.5394289	61	0.84	9650	49208
	SG53	Adult Non-starved	Mountain Research Station	40.0314420, -105.5394289	61	0.84	9650	49209
	SG54	Adult Non-starved	Frisco	39.5752723, -106.1181343	72	0.45	9234	49210
	SG55	Adult Non-starved	Vail	39.6449151, -106.3146577	72	0.45	8352	49211
	SG56	Adult Non-starved	Vail	39.6449151, -106.3146577	72	0.45	8352	49212
	SG57	Adult Non-starved	Vail	39.6449151, -106.3146577	72	0.45	8352	49213
	SG58	Adult Non-starved	Vail	39.6449151, -106.3146577	72	0.45	8352	49214
	SG59	Adult Non-starved	Vail	39.6449151, -106.3146577	72	0.45	8352	49215
	SG60	Adult Non-starved	Vail	39.6449151, -106.3146577	72	0.45	8352	49216
	SG61	Adult Non-starved	Vail	39.6449151, -106.3146577	72	0.45	8352	49217
	SG62	Adult Non-starved	Vail	39.6449151, -106.3146577	72	0.45	8352	49218
	SG63	Adult Non-starved	Vail	39.6449151, -106.3146577	72	0.45	8352	49219
	SG98	Adult, Non-starved	Mountain Research Station	40.0314420, -105.5394289	61	0.84	9650	48899
	SG99	Adult, Non-starved	Mountain Research Station	40.0314420, -105.5394290	61	0.84	9650	48900
	SG100	Adult, Non-starved	Mountain Research Station	40.0314420, -105.5394291	61	0.84	9650	48901
	SG101	Adult, Non-starved	Mountain Research Station	40.0314420, -105.5394292	61	0.84	9650	49220
	SG102	Adult, Non-starved	Mountain Research Station	40.0314420, -105.5394293	61	0.84	9650	49221
	SG103	Fetal	Mountain Research Station	40.0314420, -105.5394294	61	0.84	9650	N/A
	SG104	Fetal	Mountain Research Station	40.0314420, -105.5394295	61	0.84	9650	N/A
	SG105	Fetal	Mountain Research Station	40.0314420, -105.5394296	61	0.84	9650	N/A
	SG106	Fetal	Mountain Research Station	40.0314420, -105.5394297	61	0.84	9650	N/A
	SG107	Fetal	Mountain Research Station	40.0314420, -105.5394298	61	0.84	9650	N/A
	SG108	Fetal	Mountain Research Station	40.0314420, -105.5394299	61	0.84	9650	N/A
	SG109	Fetal	Mountain Research Station	40.0314420, -105.5394300	61	0.84	9650	N/A
	SG110	Adult, Non-starved	Frisco	39.5752723, -106.1181343	72	0.45	9234	48903
	SG111	Adult, Non-starved	Frisco	39.5752723, -106.1181343	72	0.45	9234	49222
	SG112	Adult, Non-starved	Vail	39.6449151, -106.3146577	72	0.45	8352	48902
	SG113	Adult, Non-starved	Vail	39.6449151, -106.3146578	72	0.45	8352	49223
	SG114	Adult, Non-starved	Vail	39.6449151, -106.3146579	72	0.45	8352	49224
	SG115	Adult, Non-starved	Vail	39.6449151, -106.3146580	72	0.45	8352	49225
	SG116	Adult, Non-starved	Vail	39.6449151, -106.3146581	72	0.45	8352	49226
	SG117	Adult, Non-starved	Vail	39.6449151, -106.3146582	72	0.45	8352	49227
	SG118	Adult, Non-starved	Vail	39.6449151, -106.3146583	72	0.45	8352	49228
	SG119	Adult, Non-starved	Vail	39.6449151, -106.3146584	72	0.45	8352	49229
	SG121	Adult, Non-starved	Vail	39.6449151, -106.3146586	72	0.45	8352	49231
	SG122	Fetal	Mountain Research Station	40.0314420, -105.5394300	61	0.84	9650	N/A
	SG123	Fetal	Mountain Research Station	40.0314420, -105.5394301	61	0.84	9650	N/A
	SG124	Fetal	Mountain Research Station	40.0314420, -105.5394302	61	0.84	9650	N/A
	SG125	Fetal	Mountain Research Station	40.0314420, -105.5394303	61	0.84	9650	N/A
	BB4	Fetal	Mountain Research Station	40.0314420, -105.5394304	61	0.84	9650	N/A
